# Supplementary material for: A unified framework to explore soliton boundary interaction using topological magnetic soliton spring oscillators
Source: Sci Rep. 2025 Sep 30;15:33839. doi: 10.1038/s41598-025-05241-4 (PMC12484611; doi:10.1038/s41598-025-05241-4)
Supplement: Supplementary file 1 — Supplementary Material 1 [file 41598_2025_5241_MOESM1_ESM.mx3]

// Set simulation parameters
dx := 0.5e-9  // mesh size in m
dy := 0.5e-9
dz := 0.5e-9
Lx := 128e-9  // simulation size in m
Ly := 64e-9
Lz := 16e-9
nx := Lx / dx
ny := Ly / dy
nz := Lz / dz
SetMesh(nx, ny, nz, dx, dy, dz, 0, 0, 0)

// Define regions
DefRegion(0, ZRange(7.5e-9, 8e-9))
DefRegion(1, ZRange(-7.5e-9, 7.5e-9))
DefRegion(2, ZRange(-8e-9, -7.5e-9))

// Set material parameters
anisU = vector(0, 0, 1)
Ku1.setRegion(0, 10e5) // anisotropy energy density in J/m^3
Ku1.setRegion(2, 10e5) // anisotropy energy density in J/m^3
Ku1.setRegion(1, 4.1e4) // anisotropy energy density in J/m^3
Msat = 1.51e5  // saturation magnetization in A/m
Aex = 0.16e-12  // exchange stiffness in J/m
Dbulk = 0.117e-3  // DMI strength in J/m^2
alpha = 0 //Gilbert damping factor

// Hopfion parameters
Rd := 10e-9 // hopfion radius in meters
wr := 4e-9 // hopfion wall width in the radial direction in meters
wh := 4e-9 // hopfion wall width in the out-of-plane direction in meters
h := 6.3e-9 // hopfion height in meters

// Initialize hopfion
hopfions := newVectorMask(nx, ny, nz)
for k := 0; k < nz; k++ {
  for j := 0; j < ny; j++ {
    for i := 0; i < nx; i++ {
      r := Index2Coord(i, j, k)
      x := r.X() 
      y := r.Y() 
      z := r.Z() 
      r_xy := sqrt(x*x + y*y)
     
      rp := (exp( r_xy/wr )-1)/(exp( Rd/wr )-1)
      zp :=  (z/abs(z))*(exp(abs(z)/wh))/(exp(h/wh)-1)
      dn := (1+rp*rp+zp*zp)*(1+rp*rp+zp*zp)
      phi := atan2(y,x)
      
      mx := (4*rp*(-2*zp*cos(phi)-sin(phi)*(rp*rp+zp*zp-1)))/dn
      my := (4*rp*(-2*zp*sin(phi)+cos(phi)*(rp*rp+zp*zp-1)))/dn
      mz := 1-(8*rp*rp)/dn
      
      hopfions.setVector(i, j, k, vector(mx, my, mz))
    }
  }
}

m.SetArray(hopfions)

MinimizerStop = 1e-5
minimize()
save(m)

//driven by Zhang-Li STT
pol = 0.6
Xi = 0.2
J = vector(0.05e11, 0, 0)

// schedule output & run
autosave(m, 1e-10)
run(30e-9) 
