# Supplementary material for: A unified framework to explore soliton boundary interaction using topological magnetic soliton spring oscillators
Source: Sci Rep. 2025 Sep 30;15:33839. doi: 10.1038/s41598-025-05241-4 (PMC12484611; doi:10.1038/s41598-025-05241-4)
Supplement: Supplementary file 2 — Supplementary Material 2 [file 41598_2025_5241_MOESM2_ESM.mx3]

// Set simulation parameters
dx := 1e-9  // mesh size in m
dy := 1e-9
dz := 1e-9
Lx := 256e-9  // simulation size in m
Ly := 64e-9
Lz := 8e-9
nx := Lx / dx
ny := Ly / dy
nz := Lz / dz
SetMesh(nx, ny, nz, dx, dy, dz, 0, 0, 0)
defregion(0, zrange(-4e-9, 0)); 
defregion(1, zrange(0, 4e-9)); 
Msat = 5.8e5; 
Aex = 15e-12; 
alpha = 0; 
anisU = vector(0, 0, 1); 
Ku1 = 8e5; 
Dind=3e-3;
m.Setregion(0,NeelSkyrmion(1,-1)); 
m.Setregion(1,NeelSkyrmion(-1,1)); 
RKKY := -0.0002; 
scale := (RKKY * 1e-9) / (2 * Aex.Average()); ext_scaleExchange(0, 1, scale); 

relax()

//driven by Zhang-Li STT
pol = 0.6
Xi = 0.2
J = vector(1e11, 0, 0)

// schedule output & run
autosave(m, 5e-12)
run(10e-9) 
