# Supplementary material for: A unified framework to explore soliton boundary interaction using topological magnetic soliton spring oscillators
Source: Sci Rep. 2025 Sep 30;15:33839. doi: 10.1038/s41598-025-05241-4 (PMC12484611; doi:10.1038/s41598-025-05241-4)
Supplement: Supplementary file 3 — Supplementary Material 3 [file 41598_2025_5241_MOESM3_ESM.mx3]

// Set simulation parameters
dx := 0.5e-9  // mesh size in m
dy := 0.5e-9
dz := 0.5e-9
Lx :=80e-9  // simulation size in m
Ly := 48e-9
Lz := 1e-9
nx := Lx / dx
ny := Ly / dy
nz := Lz / dz
SetMesh(nx, ny, nz, dx, dy, dz, 0, 0, 0)

//Define regions
DefRegion(0, layer(0))
DefRegion(1, layer(1))

// Set material parameters
Msat = 5.8e5; 
Aex = 15e-12; 
alpha = 0; 
anisU = vector(0, 0, 1); 
Ku1 = 8e5; 
Dind=3e-3;
RKKY := -0.0002; 
scale := (RKKY * 1e-9) / (2 * Aex.Average()); 
ext_scaleExchange(0, 1, scale);
m.Setregion(0,TwoDomain(0,0,1,  -1,0,0,  0,0,-1))
m.Setregion(1,TwoDomain(0,0,-1, 1,0,0, 0,0,1))

MinimizerStop = 1e-5
minimize()

//driven by Zhang-Li STT
pol = 0.6
Xi = 0.2
J = vector(2e11, 0, 0)

// schedule output & run
autosave(m, 2e-12)
run(1e-9) 
